# Supplementary material for: Interplay between Ca2+/Calmodulin-Mediated Signaling and AtSR1/CAMTA3 during Increased Temperature Resulting in Compromised Immune Response in Plants
Source: Int J Mol Sci. 2022 Feb 16;23(4):2175. doi: 10.3390/ijms23042175 (PMC8880272; doi:10.3390/ijms23042175)
Supplement: Supplementary file 1 [file ijms-23-02175-s001.zip]

Archive with 1 entries (1 files):
- ijms-1594951-supplementary.pdf
